# Supplementary material for: Metagenomic Insights into the Regulatory Effects of Microbial Community on the Formation of Biogenic Amines and Volatile Flavor Components during the Brewing of Hongqu Rice Wine
Source: Foods. 2023 Aug 16;12(16):3075. doi: 10.3390/foods12163075 (PMC10453061; doi:10.3390/foods12163075)
Supplement: Supplementary file 1 [file foods-12-03075-s001.zip]

Archive with 1 entries (1 files):
- foods-2509460-supplementary.pdf
